# Supplementary material for: Fast and slow feedforward inhibitory circuits for cortical odor processing
Source: eLife. 2022 Mar 17;11:e73406. doi: 10.7554/eLife.73406 (PMC8929928; doi:10.7554/eLife.73406)
Supplement: Figure 7—source code 1. [file elife-73406-fig7-code1.zip]

Archive with 36 entries (29 files):
- Figure 7 - source code 1/
- Figure 7 - source code 1/Sample data/
- Figure 7 - source code 1/.DS_Store
- __MACOSX/Figure 7 - source code 1/._.DS_Store
- Figure 7 - source code 1/ReadMe.pdf
- __MACOSX/Figure 7 - source code 1/._ReadMe.pdf
- Figure 7 - source code 1/Dynamic clamp source code/
- Figure 7 - source code 1/Sample data/.DS_Store
- __MACOSX/Figure 7 - source code 1/Sample data/._.DS_Store
- Figure 7 - source code 1/Sample data/Data for EPSG/
- Figure 7 - source code 1/Sample data/Data for interneuron APs/
- Figure 7 - source code 1/Dynamic clamp source code/Dynamic In Vivo.ipf
- __MACOSX/Figure 7 - source code 1/Dynamic clamp source code/._Dynamic In Vivo.ipf
- Figure 7 - source code 1/Sample data/Data for EPSG/29Apr4#1 006 EPSC.axgx
- __MACOSX/Figure 7 - source code 1/Sample data/Data for EPSG/._29Apr4#1 006 EPSC.axgx
- Figure 7 - source code 1/Sample data/Data for interneuron APs/.DS_Store
- __MACOSX/Figure 7 - source code 1/Sample data/Data for interneuron APs/._.DS_Store
- Figure 7 - source code 1/Sample data/Data for interneuron APs/1_NGIa/
- Figure 7 - source code 1/Sample data/Data for interneuron APs/2_HZIa/
- Figure 7 - source code 1/Sample data/Data for interneuron APs/1_NGIa/NGIa 18Feb3 #1 018.axgd
- __MACOSX/Figure 7 - source code 1/Sample data/Data for interneuron APs/1_NGIa/._NGIa 18Feb3 #1 018.axgd
- Figure 7 - source code 1/Sample data/Data for interneuron APs/1_NGIa/.DS_Store
- Figure 7 - source code 1/Sample data/Data for interneuron APs/1_NGIa/NGIa 18Feb3 #1 015.axgd
- __MACOSX/Figure 7 - source code 1/Sample data/Data for interneuron APs/1_NGIa/._NGIa 18Feb3 #1 015.axgd
- Figure 7 - source code 1/Sample data/Data for interneuron APs/1_NGIa/NGIa 18Feb3 #1 010.axgd
- __MACOSX/Figure 7 - source code 1/Sample data/Data for interneuron APs/1_NGIa/._NGIa 18Feb3 #1 010.axgd
- Figure 7 - source code 1/Sample data/Data for interneuron APs/1_NGIa/NGIa 01Nov2 #1 008.axgd
- __MACOSX/Figure 7 - source code 1/Sample data/Data for interneuron APs/1_NGIa/._NGIa 01Nov2 #1 008.axgd
- Figure 7 - source code 1/Sample data/Data for interneuron APs/2_HZIa/HZ 21Feb3 #4 012.axgd
- __MACOSX/Figure 7 - source code 1/Sample data/Data for interneuron APs/2_HZIa/._HZ 21Feb3 #4 012.axgd
- Figure 7 - source code 1/Sample data/Data for interneuron APs/2_HZIa/HZ 13Mar3 #1 028.axgd
- __MACOSX/Figure 7 - source code 1/Sample data/Data for interneuron APs/2_HZIa/._HZ 13Mar3 #1 028.axgd
- Figure 7 - source code 1/Sample data/Data for interneuron APs/2_HZIa/.DS_Store
- __MACOSX/Figure 7 - source code 1/Sample data/Data for interneuron APs/2_HZIa/._.DS_Store
- Figure 7 - source code 1/Sample data/Data for interneuron APs/2_HZIa/HZ 13Mar3 #1 026.axgd
- __MACOSX/Figure 7 - source code 1/Sample data/Data for interneuron APs/2_HZIa/._HZ 13Mar3 #1 026.axgd
